# Supplementary material for: A Novel PDMS-Based Flexible Thermoelectric Generator Fabricated by Ag2Se and PEDOT:PSS/Multi-Walled Carbon Nanotubes with High Output Performance Optimized by Embedded Eutectic Gallium–Indium Electrodes
Source: Nanomaterials (Basel). 2024 Mar 20;14(6):542. doi: 10.3390/nano14060542 (PMC10975368; doi:10.3390/nano14060542)
Supplement: Supplementary file 1 [file nanomaterials-14-00542-s001.zip]

Archive with 1 entries (1 files):
- nanomaterials-2899203-supplementary.pdf
